# Supplementary material for: Algorithm-Assisted Molecular Dynamics Simulations Revealed the Microscopic Mechanism by Which TX-100 and Biosurfactants Regulate the Separation of Heavy Oils from Solids
Source: Materials (Basel). 2026 Jul 14;19(14):3032. doi: 10.3390/ma19143032 (PMC13413449; doi:10.3390/ma19143032)
Supplement: Supplementary file 1 [file materials-19-03032-s001.zip]

Archive with 1 entries (1 files):
- materials-4356700-supplementary.pdf
